# Supplementary material for: Genetic evidence for the association between COVID-19 epidemic severity and timing of non-pharmaceutical interventions
Source: Nat Commun. 2021 Apr 12;12:2188. doi: 10.1038/s41467-021-22366-y (PMC8041850; doi:10.1038/s41467-021-22366-y)
Supplement: Supplementary file 4 — Supplementary Dataset 1 [file 41467_2021_22366_MOESM4_ESM.xlsx]

## Sheet: SupTable1_Jan2021
Site analysed	World region	Number of sequences	Date of max NPI	Date of first NPI	Reported cases at max NPI	max NPI info	Deaths 1 month after max NPI	Population size	Date of tenth case	BEAST site	Skygrowth site	CEST	Ne	Skygrowth growth rate (1/year)	reasons for includion/exclusion	Source of data
Abruzzo, Italy	Europe	50	2020-02-23	2020-01-31	0	Lockdown	46	1312000	2020-03-06	1	1	2020-02-27	0.178996	-2.57073	notExcluded	https://www.regione.abruzzo.it/content/coronavirus-abruzzo-dati-aggiornati-al-24-marzo-positivi-689
Ahmedabad, India	Asia	100	2020-03-24	2020-01-25	36	Lockdown	70	5571000	2020-03-21	1	1	2020-03-02	0.0495872	66.9516	notExcluded	https://www.indiatvnews.com/news/india/gujarat-new-coronavirus-cases-latest-update-today-covid-19-death-toll-610667
Andalusia, Spain	Europe	169	2020-03-14	2020-01-31	269	Lockdown	836	8427000	2020-02-28	0	1	2020-02-08	3.73016	33.9515	notExcluded	https://www.mscbs.gob.es/profesionales/saludPublica/ccayes/alertasActual/nCov-China/documentos/Actualizacion_75_COVID-19.pdf
Antwerp, Belgium	Europe	35	2020-03-18	2020-01-31	94	Lockdown	472	498000	2020-03-03	1	1	2020-03-12	0.527574	29.1372	notExcluded	https://epistat.sciensano.be/covid/covid19_historicaldata.html
Australia, Australia	Oceania	1674	NA	NA	NA	NA	NA	NA	NA	0	0	NA	NA	NA	travellersSampled	NA
Austria, Austria	Europe	207	NA	NA	NA	NA	NA	NA	NA	0	0	NA	NA	NA	smallerRegionAnalyzed	NA
Auvergne Rhone Alpes, France	Europe	77	2020-03-17	2020-01-24	240	Lockdown	927	8027000	2020-02-27	1	1	2020-02-16	NA	NA	notExcluded	https://fr.wikipedia.org/wiki/Pand%C3%A9mie_de_Covid-19_en_Auvergne-Rh%C3%B4ne-Alpes
Bangkok, Thailand	Asia	121	2020-03-21	2020-01-26	186	Lockdown	18	8281000	2020-01-28	0	1	2020-02-18	2.32348	43.2474	notExcluded	https://covid19.ddc.moph.go.th/en
Basque Country, Spain	Europe	155	2020-03-14	2020-01-31	455	Lockdown	859	2178000	2020-03-03	1	1	2020-02-18	2.55185	143.935	notExcluded	https://www.mscbs.gob.es/profesionales/saludPublica/ccayes/alertasActual/nCov-China/documentos/Actualizacion_75_COVID-19.pdf
Bavaria, Germany	Europe	116	NA	NA	NA	NA	NA	NA	NA	0	0	NA	NA	NA	smallerRegionAnalyzed	NA
Belgium	Europe	596	NA	NA	NA	NA	NA	NA	NA	0	0	NA	NA	NA	smallerRegionAnalyzed	NA
Brazil	SouthAmerica	100	NA	NA	NA	NA	NA	NA	NA	0	0	NA	NA	NA	tooBig	NA
Brooklyn, NYC, NY, USA	NorthAmerica	330	2020-03-22	2020-02-02	7075	Lockdown	3793	2533000	2020-03-08	0	1	2020-02-19	15.7066	111.393	notExcluded	https://github.com/nychealth/coronavirus-data/tree/master/boro
Caddo Parish, LA, USA	NorthAmerica	120	2020-03-22	2020-02-02	16	Lockdown	3	240000	2020-03-19	0	1	2020-03-05	0.0618711	169.565	notExcluded	https://github.com/CSSEGISandData/COVID-19/tree/master/csse_covid_19_data/csse_covid_19_time_series
California, USA	NorthAmerica	537	NA	NA	NA	NA	NA	NA	NA	0	0	NA	NA	NA	smallerRegionAnalyzed	NA
Canada	NorthAmerica	205	NA	NA	NA	NA	NA	NA	NA	0	0	NA	NA	NA	tooBig	NA
Chile	SouthAmerica	138	NA	NA	NA	NA	NA	NA	NA	0	0	NA	NA	NA	smallerRegionAnalyzed	NA
China	Asia	659	NA	NA	NA	NA	NA	NA	NA	0	0	NA	NA	NA	smallerRegionAnalyzed	NA
Colombia	SouthAmerica	111	2020-03-24	2020-01-21	608	Lockdown	215	49650000	2020-03-12	0	1	2020-03-02	2.74854	43.9146	notExcluded	https://github.com/CSSEGISandData/COVID-19/tree/master/csse_covid_19_data/csse_covid_19_time_series
Comunitat Valenciana, Spain	Europe	353	2020-03-14	2020-01-31	442	Lockdown	907	4975000	2020-03-03	1	1	2020-02-13	5.67288	89.1384	notExcluded	https://www.mscbs.gob.es/profesionales/saludPublica/ccayes/alertasActual/nCov-China/documentos/Actualizacion_75_COVID-19.pdf
Connecticut, USA	NorthAmerica	165	2020-03-28	2020-02-02	1524	Lockdown	2011	3565000	2020-03-13	0	1	2020-02-25	5.46133	41.9294	notExcluded	https://github.com/CSSEGISandData/COVID-19/tree/master/csse_covid_19_data/csse_covid_19_time_series
Democratic Republic of the Congo	Africa	113	NA	NA	NA	NA	NA	NA	NA	0	0	NA	NA	NA	smallerRegionAnalyzed	NA
Denmark	Europe	677	2020-03-13	2020-02-27	804	Lockdown	273	5806000	2020-03-03	1	1	2020-02-12	6.21699	108.074	notExcluded	https://github.com/CSSEGISandData/COVID-19/tree/master/csse_covid_19_data/csse_covid_19_time_series
England, UnitedKingdom	Europe	2593	NA	NA	NA	NA	NA	NA	NA	0	0	NA	NA	NA	tooBig	NA
Florida, USA	NorthAmerica	134	2020-04-03	2020-02-02	10268	Lockdown	1379	21480000	2020-03-07	0	1	2020-02-20	3.38087	42.929	notExcluded	https://github.com/CSSEGISandData/COVID-19/tree/master/csse_covid_19_data/csse_covid_19_time_series
France	Europe	261	NA	NA	NA	NA	NA	NA	NA	0	0	NA	NA	NA	smallerRegionAnalyzed	NA
Gelderland, Netherlands	Europe	148	2020-03-12	2020-03-09	48	Lockdown	0	2084000	2020-03-06	0	1	2020-02-28	1.00391	24.5963	notExcluded	https://bing.com/covid/local/gelderland_netherlands?vert=graph
Germany	Europe	175	NA	NA	NA	NA	NA	NA	NA	0	0	NA	NA	NA	smallerRegionAnalyzed	NA
Ghent, Belgium	Europe	55	2020-03-18	2020-01-28	76	Lockdown	2538	248000	2020-03-08	1	1	2020-03-07	0.695297	209.902	notExcluded	https://covid-19.sciensano.be/sites/default/files/Covid19/COVID-19_Daily%20report_20200417%20-%20NL.pdf
Guangdong, China	Asia	133	2020-02-08	2020-01-05	1120	Not a full lockdown	8	113460000	2020-01-20	0	1	2020-01-14	NA	-120	notExcluded	http://2019ncov.chinacdc.cn/2019-nCoV/
Gujarat, India	Asia	189	NA	NA	NA	NA	NA	NA	NA	0	0	NA	NA	NA	smallerRegionAnalyzed	NA
Hauts de France, France	Europe	49	2020-03-17	2020-01-24	211	Lockdown	1006	5978000	2020-03-01	1	1	2020-02-23	2.13568	60.8353	notExcluded	https://fr.wikipedia.org/wiki/Pand%C3%A9mie_de_Covid-19_dans_les_Hauts-de-France
Hubei, China	Asia	175	NA	NA	NA	NA	NA	NA	NA	0	0	NA	NA	NA	other	NA
Iceland	Europe	482	NA	NA	NA	NA	NA	NA	NA	0	0	NA	NA	NA	travellersSampled	NA
Ile de France, France	Europe	70	2020-03-17	2020-01-24	1241	Lockdown	4319	12210000	2020-02-29	1	1	2020-02-20	5.32305	49.8375	notExcluded	https://coronavirus.app/tracking/ile-de-france
Illinois, USA	NorthAmerica	112	2020-03-21	2020-02-02	751	Lockdown	1349	12670000	2020-03-09	1	1	2020-02-15	4.06767	103.263	notExcluded	https://coronavirus.app/tracking/illinois; https://en.wikipedia.org/wiki/COVID-19_pandemic_in_Illinois
India	Asia	614	NA	NA	NA	NA	NA	NA	NA	0	0	NA	NA	NA	smallerRegionAnalyzed	NA
Innsbruck, Austria	Europe	23	2020-03-16	2020-01-27	102	Lockdown	80	311000	2020-03-01	1	1	2020-03-12	0.346283	20.0539	notExcluded	https://experience.arcgis.com/experience/d225672c788d4847b231f1283d63aead/page/page_3/
Israel	MiddleEast	151	NA	NA	NA	NA	NA	NA	NA	0	0	NA	NA	NA	smallerRegionAnalyzed	NA
Italy	Europe	104	NA	NA	NA	NA	NA	NA	NA	0	0	NA	NA	NA	smallerRegionAnalyzed	NA
Japan	Asia	122	NA	NA	NA	NA	NA	NA	NA	0	0	NA	NA	NA	travellersSampled	NA
Jerusalem District, Israel	MiddleEast	34	2020-03-17	2020-01-27	44	Lockdown	16	1083000	2020-03-10	1	1	2020-03-15	NA	NA	notExcluded	https://covid19.who.int/region/euro/country/il
King County, WA, USA	NorthAmerica	247	2020-03-23	2020-02-02	1166	Lockdown	184	2253000	2020-03-01	1	1	2020-01-29	1.58491	79.2766	notExcluded	https://www.kingcounty.gov/depts/health/covid-19/data/daily-summary.aspx
Kinshasa, DRC	Africa	110	2020-04-09	2020-03-10	203	Lockdown	41	11860000	2020-03-11	1	1	2020-02-26	1.76156	22.3005	notExcluded	https://www.stopcoronavirusrdc.info/
Liege, Belgium	Europe	269	2020-03-18	2020-01-28	322	Lockdown	730	196000	2020-03-03	0	1	2020-03-01	2.96964	69.2741	notExcluded	https://datastudio.google.com/embed/u/0/reporting/c14a5cfc-cab7-4812-848c-0369173148ab/page/QTSKB
Louisiana, USA	NorthAmerica	295	NA	NA	NA	NA	NA	NA	NA	0	0	NA	NA	NA	smallerRegionAnalyzed	NA
Luxembourg	Europe	227	2020-03-17	2020-02-03	221	Lockdown	69	614000	2020-03-12	1	1	2020-02-13	4.85731	115.583	notExcluded	https://github.com/CSSEGISandData/COVID-19/tree/master/csse_covid_19_data
Madinah, Saudi Arabia	MiddleEast	43	2020-03-23	2020-01-30	1	Lockdown	32	1100000	2020-03-26	1	1	2020-03-05	0.134378	53.7576	notExcluded	https://covid19.moh.gov.sa/
Makkah, Saudi Arabia	MiddleEast	51	2020-03-23	2020-01-30	155	Lockdown	49	1535000	2020-03-12	1	1	2020-02-26	0.273507	64.1677	notExcluded	https://covid19.moh.gov.sa/
Manhattan, NY, NYC, USA	NorthAmerica	360	2020-03-22	2020-02-02	4318	Lockdown	1581	1629000	2020-03-08	0	1	2020-02-17	16.8922	127.426	notExcluded	https://www1.nyc.gov/site/doh/covid/covid-19-data-boroughs.page
Massachusetts, USA	NorthAmerica	349	2020-03-24	2020-02-02	1159	Lockdown	2557	6893000	2020-03-07	0	1	2020-02-09	5.20167	36.9792	notExcluded	https://en.wikipedia.org/wiki/COVID-19_pandemic_in_Massachusetts
Michigan, USA	NorthAmerica	433	2020-03-24	2020-02-02	1791	Lockdown	2977	9987000	2020-03-12	0	1	2020-02-10	11.4011	74.3348	notExcluded	https://en.wikipedia.org/wiki/COVID-19_pandemic_in_Michigan
Minnesota, USA	NorthAmerica	168	2020-03-27	2020-02-02	398	Lockdown	272	5640000	2020-03-13	0	1	2020-02-21	1.37555	63.8981	notExcluded	https://en.wikipedia.org/wiki/COVID-19_pandemic_in_Minnesota
Munich, Germany	Europe	109	2020-03-09	2020-01-24	39	Lockdown	24	1472000	2020-02-24	1	1	2020-02-29	0.831984	189.734	notExcluded	https://www.muenchen.de/rathaus/Stadtinfos/Coronavirus-Fallzahlen.html
Netherlands	Europe	1310	NA	NA	NA	NA	NA	NA	NA	0	0	NA	NA	NA	smallerRegionAnalyzed	NA
New South Wales, Australia	Oceania	406	NA	NA	NA	NA	NA	NA	NA	0	0	NA	NA	NA	travellersSampled	NA
New Zealand	Oceania	226	NA	NA	NA	NA	NA	NA	NA	0	0	NA	NA	NA	travellersSampled	NA
NewOrleans, LA, USA	NorthAmerica	106	2020-03-22	2020-02-02	451	Lockdown	13	391000	2020-03-11	1	1	2020-02-27	1.89238	170.346	notExcluded	https://github.com/nytimes/covid-19-data/blob/master/us-counties.csv
North Brabant, Netherlands	Europe	125	2020-03-23	2020-03-09	4749	Not a full lockdown	854	2545000	2020-03-02	0	1	2020-03-01	2.81267	85.5052	notExcluded	https://data.rivm.nl/covid-19/
Northern Ireland, UK	Europe	261	2020-03-28	2020-02-02	76	Lockdown	466	1882000	2020-03-18	0	1	2020-02-15	3.92362	76.541	notExcluded	https://files.nisra.gov.uk/Deaths/Weekly-Deaths-Dashboard.html
Portugal	Europe	538	2020-03-19	2020-01-26	785	Lockdown	687	10280000	2020-03-06	1	1	2020-02-01	11.1127	101.664	notExcluded	https://covid19.min-saude.pt/
Queens, NYC, NY, USA	NorthAmerica	155	2020-03-22	2020-02-02	15168	Lockdown	3934	2273000	2020-03-04	0	1	2020-02-27	7.97581	187.604	notExcluded	https://www1.nyc.gov/site/doh/covid/covid-19-data-boroughs.page
Reykjavik, Iceland	Europe	482	NA	NA	NA	NA	NA	NA	NA	0	0	NA	NA	NA	travellersSampled	NA
Russia, Russian Federation	Asia	195	NA	NA	NA	NA	NA	NA	NA	0	0	NA	NA	NA	smallerRegionAnalyzed	NA
San Diego, CA, USA	NorthAmerica	124	2020-03-19	2020-02-02	105	Lockdown	70	1426000	2020-03-14	1	1	2020-02-28	2.04463	47.5935	notExcluded	https://github.com/CSSEGISandData/COVID-19/tree/master/csse_covid_19_data/csse_covid_19_daily_reports
San Francisco, CA, USA	NorthAmerica	147	2020-03-16	2020-02-02	37	Lockdown	17	883000	2020-03-08	1	1	2020-02-24	2.33834	46.6458	notExcluded	https://github.com/CSSEGISandData/COVID-19/tree/master/csse_covid_19_data/csse_covid_19_daily_reports
Santa Clara County, CA, USA	NorthAmerica	214	2020-03-16	2020-02-02	138	Lockdown	65	1928000	2020-03-03	0	1	2020-01-16	2.07681	18.1933	notExcluded	https://github.com/CSSEGISandData/COVID-19/tree/master/csse_covid_19_data/csse_covid_19_daily_reports
Saudi Arabia	MiddleEast	105	NA	NA	NA	NA	NA	NA	NA	0	0	NA	NA	NA	smallerRegionAnalyzed	NA
Scotland, UK	Europe	627	2020-03-23	2020-02-02	499	Lockdown	1062	5454000	2020-03-06	0	1	2020-02-05	8.8612	105.189	notExcluded	https://www.gov.scot/coronavirus-covid-19/
Singapore	Asia	146	2020-04-07	2020-01-02	1481	Lockdown	20	5639000	2020-01-30	0	1	2020-02-11	1.81163	43.1169	notExcluded	https://www.moh.gov.sg/
South Coast District, Israel	MiddleEast	47	2020-03-17	2020-01-27	44	Lockdown	3	1240000	2020-03-10	1	1	2020-03-10	0.996095	78.4673	notExcluded	https://covid19.who.int/region/euro/country/il
South Holland, Netherlands	Europe	191	2020-03-23	2020-03-09	814	Not a full lockdown	643	3709000	2020-03-07	0	1	2020-03-04	2.10265	92.8726	notExcluded	https://data.rivm.nl/covid-19/
Spain	Europe	849	NA	NA	NA	NA	NA	NA	NA	0	0	NA	NA	NA	smallerRegionAnalyzed	NA
St. Petersburg, Russia	Europe	128	2020-03-30	2020-03-10	50	Lockdown	63	4991000	2020-03-06	1	1	2020-03-09	0.898017	72.3448	notExcluded	https://www.rospotrebnadzor.ru/en/
Sweden	Europe	270	2020-03-17	2020-01-31	1265	Not a full lockdown	1757	10230000	2020-02-28	0	1	2020-02-18	4.06893	96.7068	notExcluded	https://www.folkhalsomyndigheten.se/the-public-health-agency-of-sweden/
Switzerland	Europe	270	2020-03-17	2020-02-27	2200	Not a full lockdown	1281	8570000	2020-02-29	1	1	2020-02-09	6.4465	114.771	notExcluded	https://www.bag.admin.ch/bag/en/home/krankheiten/ausbrueche-epidemien-pandemien/aktuelle-ausbrueche-epidemien/novel-cov/situation-schweiz-und-international.html
Sydney, Australia	Oceania	405	NA	NA	NA	NA	NA	NA	NA	0	0	NA	NA	NA	travellersSampled	NA
Taipei, Taiwan	Asia	38	2020-03-05	2019-12-31	44	Not a full lockdown	2	2646000	2020-02-03	1	1	2020-02-24	1.84909	16.8967	notExcluded	https://github.com/CSSEGISandData/COVID-19
Tel Aviv District, Israel	MiddleEast	38	2020-03-17	2020-01-27	61	Lockdown	24	1388000	2020-03-10	1	1	2020-03-16	0.356403	53.9436	notExcluded	https://covid19.who.int/region/euro/country/il
Telangana, India	Asia	95	2020-03-22	2020-01-25	27	Lockdown	23	35190000	2020-03-18	1	1	2020-02-16	NA	NA	notExcluded	https://www.covid19india.org/
Texas, USA	NorthAmerica	298	2020-03-31	2020-02-02	3570	Lockdown	812	29000000	2020-02-24	0	1	2020-02-24	1.25554	75.1948	notExcluded	https://github.com/CSSEGISandData/COVID-19
Thailand	Asia	166	NA	NA	NA	NA	NA	NA	NA	0	0	NA	NA	NA	smallerRegionAnalyzed	NA
Utah, USA	NorthAmerica	241	2020-03-27	2020-02-02	480	Lockdown	41	3206000	2020-03-14	0	1	2020-03-03	3.5618	84.1036	notExcluded	https://github.com/CSSEGISandData/COVID-19
Valencia, Spain	Europe	300	NA	NA	NA	NA	NA	NA	NA	0	0	NA	NA	NA	betterLabel	NA
Victoria, Australia	Oceania	1153	NA	NA	NA	NA	NA	NA	NA	0	0	NA	NA	NA	travellersSampled	NA
Virginia, USA	NorthAmerica	227	2020-03-30	2020-02-02	1020	Lockdown	522	8536000	2020-03-11	0	1	2020-03-03	1.46619	46.3917	notExcluded	https://github.com/CSSEGISandData/COVID-19
Wales, UK	Europe	541	2020-03-23	2020-02-02	418	Lockdown	624	3136000	2020-03-10	0	1	2020-02-02	25.498	69.3847	notExcluded	https://bing.com/covid/local/wales_unitedkingdom?vert=graph
Washington, USA	NorthAmerica	1667	NA	NA	NA	NA	NA	NA	NA	0	0	NA	NA	NA	smallerRegionAnalyzed	NA
Wisconsin, USA	NorthAmerica	311	2020-03-23	2020-02-02	418	Lockdown	248	5822000	2020-03-09	1	1	2020-02-12	4.33363	49.954	notExcluded	https://github.com/CSSEGISandData/COVID-19
Wuhan, China	Asia	174	NA	NA	NA	NA	NA	NA	NA	0	0	NA	NA	NA	other	NA
Yakima County, WA, USA	NorthAmerica	227	2020-03-23	2020-02-02	25	Lockdown	38	251000	2020-03-20	0	1	2020-02-19	1.24764	68.361	notExcluded	https://github.com/CSSEGISandData/COVID-19
