# Supplementary material for: Genetic evidence for the association between COVID-19 epidemic severity and timing of non-pharmaceutical interventions
Source: Nat Commun. 2021 Apr 12;12:2188. doi: 10.1038/s41467-021-22366-y (PMC8041850; doi:10.1038/s41467-021-22366-y)
Supplement: Supplementary file 5 — Supplementary Dataset 2 [file 41467_2021_22366_MOESM5_ESM.xlsx]

## Sheet: Sheet1
GISAID_ID
EPI_ISL_429228
EPI_ISL_436719
EPI_ISL_429230
EPI_ISL_454309
EPI_ISL_436718
EPI_ISL_434640
EPI_ISL_429231
EPI_ISL_452095
EPI_ISL_414548
EPI_ISL_436721
EPI_ISL_436722
EPI_ISL_419596
EPI_ISL_434359
EPI_ISL_435155
EPI_ISL_420592
EPI_ISL_458832
EPI_ISL_436724
EPI_ISL_458149
EPI_ISL_456093
EPI_ISL_441912
EPI_ISL_426892
EPI_ISL_429227
EPI_ISL_458537
EPI_ISL_441261
EPI_ISL_436720
EPI_ISL_436725
EPI_ISL_436731
EPI_ISL_435150
EPI_ISL_435151
EPI_ISL_435148
EPI_ISL_435152
EPI_ISL_429232
EPI_ISL_429233
EPI_ISL_429236
EPI_ISL_457041
EPI_ISL_435154
EPI_ISL_420569
EPI_ISL_420583
EPI_ISL_438689
EPI_ISL_420568
EPI_ISL_430068
EPI_ISL_436729
EPI_ISL_420566
EPI_ISL_454044
EPI_ISL_456400
EPI_ISL_436726
EPI_ISL_436728
EPI_ISL_436732
EPI_ISL_435146
EPI_ISL_435147
EPI_ISL_453882
EPI_ISL_425649
EPI_ISL_436270
EPI_ISL_436727
EPI_ISL_429229
EPI_ISL_418255
EPI_ISL_449289
EPI_ISL_437235
EPI_ISL_461229
EPI_ISL_429226
EPI_ISL_453261
EPI_ISL_422438
EPI_ISL_436723
EPI_ISL_418260
EPI_ISL_461251
EPI_ISL_425832
EPI_ISL_430657
EPI_ISL_420838
EPI_ISL_437782
EPI_ISL_458189
EPI_ISL_461308
EPI_ISL_427285
EPI_ISL_416027
EPI_ISL_419669
EPI_ISL_446471
EPI_ISL_422497
EPI_ISL_453832
EPI_ISL_447781
EPI_ISL_456753
EPI_ISL_458410
EPI_ISL_430644
EPI_ISL_455024
EPI_ISL_429495
EPI_ISL_460649
EPI_ISL_455576
EPI_ISL_444616
EPI_ISL_424949
EPI_ISL_451610
EPI_ISL_427503
EPI_ISL_447340
EPI_ISL_426104
EPI_ISL_434278
EPI_ISL_445119
EPI_ISL_429416
EPI_ISL_429454
EPI_ISL_443299
EPI_ISL_427571
EPI_ISL_454651
EPI_ISL_437581
EPI_ISL_434870
EPI_ISL_430041
EPI_ISL_426072
EPI_ISL_437030
EPI_ISL_450608
EPI_ISL_436055
EPI_ISL_424975
EPI_ISL_429977
EPI_ISL_451119
EPI_ISL_443104
EPI_ISL_423593
EPI_ISL_406716
EPI_ISL_454613
EPI_ISL_417193
EPI_ISL_414379
EPI_ISL_452124
EPI_ISL_417164
EPI_ISL_414593
EPI_ISL_427107
EPI_ISL_434212
EPI_ISL_434886
EPI_ISL_452394
EPI_ISL_429738
EPI_ISL_427710
EPI_ISL_421735
EPI_ISL_415920
EPI_ISL_422106
EPI_ISL_424651
EPI_ISL_462016
EPI_ISL_407988
EPI_ISL_417601
EPI_ISL_427725
EPI_ISL_421613
EPI_ISL_451596
EPI_ISL_434462
EPI_ISL_453853
EPI_ISL_446040
EPI_ISL_428834
EPI_ISL_452215
EPI_ISL_413578
EPI_ISL_417283
EPI_ISL_421459
EPI_ISL_455411
EPI_ISL_430566
EPI_ISL_418259
EPI_ISL_420565
EPI_ISL_447642
EPI_ISL_422437
EPI_ISL_419802
EPI_ISL_443214
EPI_ISL_427653
EPI_ISL_418257
EPI_ISL_417796
EPI_ISL_420567
EPI_ISL_429234
EPI_ISL_419663
EPI_ISL_422933
EPI_ISL_435149
EPI_ISL_435145
EPI_ISL_435153
EPI_ISL_418261
EPI_ISL_437446
EPI_ISL_444461
EPI_ISL_444472
EPI_ISL_444459
EPI_ISL_461495
EPI_ISL_447043
EPI_ISL_447044
EPI_ISL_447034
EPI_ISL_461485
EPI_ISL_444469
EPI_ISL_450783
EPI_ISL_458093
EPI_ISL_461491
EPI_ISL_444456
EPI_ISL_447037
EPI_ISL_444458
EPI_ISL_444478
EPI_ISL_444462
EPI_ISL_444475
EPI_ISL_444477
EPI_ISL_437447
EPI_ISL_461497
EPI_ISL_437448
EPI_ISL_444468
EPI_ISL_435053
EPI_ISL_458096
EPI_ISL_444473
EPI_ISL_457982
EPI_ISL_452114
EPI_ISL_425484
EPI_ISL_435050
EPI_ISL_447030
EPI_ISL_447038
EPI_ISL_452168
EPI_ISL_437039
EPI_ISL_445610
EPI_ISL_421176
EPI_ISL_433183
EPI_ISL_430100
EPI_ISL_439198
EPI_ISL_455469
EPI_ISL_434979
EPI_ISL_447032
EPI_ISL_426938
EPI_ISL_444463
EPI_ISL_437450
EPI_ISL_461487
EPI_ISL_461493
EPI_ISL_461496
EPI_ISL_461503
EPI_ISL_461490
EPI_ISL_458190
EPI_ISL_437451
EPI_ISL_454271
EPI_ISL_454274
EPI_ISL_461505
EPI_ISL_417242
EPI_ISL_455892
EPI_ISL_431949
EPI_ISL_438019
EPI_ISL_424057
EPI_ISL_456084
EPI_ISL_449648
EPI_ISL_439696
EPI_ISL_458844
EPI_ISL_446371
EPI_ISL_426684
EPI_ISL_448266
EPI_ISL_452121
EPI_ISL_427118
EPI_ISL_454631
EPI_ISL_457825
EPI_ISL_430112
EPI_ISL_436684
EPI_ISL_456438
EPI_ISL_435143
EPI_ISL_429800
EPI_ISL_440873
EPI_ISL_437453
EPI_ISL_427706
EPI_ISL_406534
EPI_ISL_451346
EPI_ISL_430288
EPI_ISL_416712
EPI_ISL_444632
EPI_ISL_460624
EPI_ISL_426171
EPI_ISL_455592
EPI_ISL_415526
EPI_ISL_455456
EPI_ISL_452730
EPI_ISL_444932
EPI_ISL_439095
EPI_ISL_451564
EPI_ISL_425183
EPI_ISL_455749
EPI_ISL_455381
EPI_ISL_422303
EPI_ISL_439590
EPI_ISL_437976
EPI_ISL_441387
EPI_ISL_416600
EPI_ISL_420796
EPI_ISL_425768
EPI_ISL_439632
EPI_ISL_450506
EPI_ISL_418747
EPI_ISL_454791
EPI_ISL_461492
EPI_ISL_461504
EPI_ISL_461494
EPI_ISL_460428
EPI_ISL_445003
EPI_ISL_454324
EPI_ISL_454611
EPI_ISL_435051
EPI_ISL_435052
EPI_ISL_437309
EPI_ISL_438242
EPI_ISL_450096
EPI_ISL_427485
EPI_ISL_447301
EPI_ISL_422521
EPI_ISL_421602
EPI_ISL_426063
EPI_ISL_437835
EPI_ISL_451219
EPI_ISL_455981
EPI_ISL_434218
EPI_ISL_426308
EPI_ISL_461465
EPI_ISL_447782
EPI_ISL_416491
EPI_ISL_422954
EPI_ISL_422649
EPI_ISL_450581
EPI_ISL_443230
EPI_ISL_429483
EPI_ISL_444844
EPI_ISL_456281
EPI_ISL_433244
EPI_ISL_458101
EPI_ISL_461506
EPI_ISL_417506
EPI_ISL_455972
EPI_ISL_447042
EPI_ISL_437449
EPI_ISL_447036
EPI_ISL_458102
EPI_ISL_444474
EPI_ISL_444480
EPI_ISL_450782
EPI_ISL_458089
EPI_ISL_444467
EPI_ISL_447040
EPI_ISL_447041
EPI_ISL_461488
EPI_ISL_458086
EPI_ISL_458099
EPI_ISL_444464
EPI_ISL_461489
EPI_ISL_447039
EPI_ISL_461500
EPI_ISL_444465
EPI_ISL_458090
EPI_ISL_458091
EPI_ISL_461484
EPI_ISL_444466
EPI_ISL_444476
EPI_ISL_458092
EPI_ISL_437452
EPI_ISL_458100
EPI_ISL_447033
EPI_ISL_447046
EPI_ISL_458097
EPI_ISL_461499
EPI_ISL_461501
EPI_ISL_461502
EPI_ISL_447045
EPI_ISL_437445
EPI_ISL_418243
EPI_ISL_418244
EPI_ISL_455324
EPI_ISL_452365
EPI_ISL_452382
EPI_ISL_452455
EPI_ISL_452563
EPI_ISL_452568
EPI_ISL_452398
EPI_ISL_452402
EPI_ISL_452429
EPI_ISL_452423
EPI_ISL_452430
EPI_ISL_452784
EPI_ISL_452545
EPI_ISL_452413
EPI_ISL_452417
EPI_ISL_452389
EPI_ISL_452419
EPI_ISL_452422
EPI_ISL_452451
EPI_ISL_452366
EPI_ISL_452369
EPI_ISL_452445
EPI_ISL_452367
EPI_ISL_452400
EPI_ISL_452374
EPI_ISL_452408
EPI_ISL_452379
EPI_ISL_452432
EPI_ISL_452433
EPI_ISL_452380
EPI_ISL_452407
EPI_ISL_452397
EPI_ISL_452421
EPI_ISL_452377
EPI_ISL_452376
EPI_ISL_452387
EPI_ISL_452388
EPI_ISL_452399
EPI_ISL_452404
EPI_ISL_452405
EPI_ISL_452406
EPI_ISL_452434
EPI_ISL_452581
EPI_ISL_452373
EPI_ISL_452420
EPI_ISL_452584
EPI_ISL_452403
EPI_ISL_452401
EPI_ISL_452463
EPI_ISL_452368
EPI_ISL_452424
EPI_ISL_452428
EPI_ISL_452442
EPI_ISL_452565
EPI_ISL_452716
EPI_ISL_452435
EPI_ISL_452450
EPI_ISL_452378
EPI_ISL_452370
EPI_ISL_452504
EPI_ISL_452395
EPI_ISL_452438
EPI_ISL_452440
EPI_ISL_452409
EPI_ISL_452418
EPI_ISL_452566
EPI_ISL_452559
EPI_ISL_452381
EPI_ISL_452392
EPI_ISL_452384
EPI_ISL_452393
EPI_ISL_452458
EPI_ISL_452529
EPI_ISL_452553
EPI_ISL_452375
EPI_ISL_454500
EPI_ISL_452614
EPI_ISL_452425
EPI_ISL_452448
EPI_ISL_452446
EPI_ISL_455321
EPI_ISL_452599
EPI_ISL_452600
EPI_ISL_452557
EPI_ISL_419676
EPI_ISL_452561
EPI_ISL_452570
EPI_ISL_452371
EPI_ISL_452372
EPI_ISL_452414
EPI_ISL_452416
EPI_ISL_452415
EPI_ISL_455320
EPI_ISL_455322
EPI_ISL_455317
EPI_ISL_452457
EPI_ISL_452662
EPI_ISL_452588
EPI_ISL_452500
EPI_ISL_447757
EPI_ISL_413925
EPI_ISL_434169
EPI_ISL_434263
EPI_ISL_416715
EPI_ISL_456340
EPI_ISL_449961
EPI_ISL_419758
EPI_ISL_424842
EPI_ISL_404253
EPI_ISL_416316
EPI_ISL_414941
EPI_ISL_413856
EPI_ISL_455314
EPI_ISL_452410
EPI_ISL_452447
EPI_ISL_461257
EPI_ISL_437072
EPI_ISL_452385
EPI_ISL_454287
EPI_ISL_452616
EPI_ISL_430104
EPI_ISL_452464
EPI_ISL_452592
EPI_ISL_452604
EPI_ISL_452602
EPI_ISL_452605
EPI_ISL_452598
EPI_ISL_452567
EPI_ISL_452613
EPI_ISL_452607
EPI_ISL_455094
EPI_ISL_452562
EPI_ISL_452582
EPI_ISL_452579
EPI_ISL_452527
EPI_ISL_452606
EPI_ISL_452456
EPI_ISL_452578
EPI_ISL_452597
EPI_ISL_452546
EPI_ISL_452564
EPI_ISL_452593
EPI_ISL_452569
EPI_ISL_452595
EPI_ISL_452583
EPI_ISL_452580
EPI_ISL_452615
EPI_ISL_452586
EPI_ISL_460678
EPI_ISL_455194
EPI_ISL_417622
EPI_ISL_422735
EPI_ISL_418099
EPI_ISL_436400
EPI_ISL_424457
EPI_ISL_452470
EPI_ISL_417470
EPI_ISL_420435
EPI_ISL_452572
EPI_ISL_452573
EPI_ISL_452576
EPI_ISL_425160
EPI_ISL_452465
EPI_ISL_430641
EPI_ISL_436463
EPI_ISL_458181
EPI_ISL_430545
EPI_ISL_452466
EPI_ISL_452469
EPI_ISL_452468
EPI_ISL_454721
EPI_ISL_450789
EPI_ISL_455090
EPI_ISL_458088
EPI_ISL_458250
EPI_ISL_460315
EPI_ISL_460399
EPI_ISL_436613
EPI_ISL_452560
EPI_ISL_434690
EPI_ISL_452571
EPI_ISL_461408
EPI_ISL_455315
EPI_ISL_451892
EPI_ISL_437518
EPI_ISL_417463
EPI_ISL_429476
EPI_ISL_430328
EPI_ISL_428775
EPI_ISL_438034
EPI_ISL_434682
EPI_ISL_437673
EPI_ISL_451545
EPI_ISL_427483
EPI_ISL_437377
EPI_ISL_426078
EPI_ISL_434222
EPI_ISL_444698
EPI_ISL_455450
EPI_ISL_437785
EPI_ISL_456542
EPI_ISL_437005
EPI_ISL_447076
EPI_ISL_429310
EPI_ISL_437042
EPI_ISL_431083
EPI_ISL_417710
EPI_ISL_456954
EPI_ISL_457467
EPI_ISL_416034
EPI_ISL_434651
EPI_ISL_453983
EPI_ISL_454032
EPI_ISL_454220
EPI_ISL_455865
EPI_ISL_417679
EPI_ISL_417571
EPI_ISL_417834
EPI_ISL_423960
EPI_ISL_425283
EPI_ISL_454149
EPI_ISL_437901
EPI_ISL_440918
EPI_ISL_454076
EPI_ISL_458620
EPI_ISL_432276
EPI_ISL_429706
EPI_ISL_437716
EPI_ISL_455319
EPI_ISL_452449
EPI_ISL_435591
EPI_ISL_452390
EPI_ISL_441394
EPI_ISL_437972
EPI_ISL_416616
EPI_ISL_452383
EPI_ISL_452461
EPI_ISL_452462
EPI_ISL_452431
EPI_ISL_452544
EPI_ISL_415527
EPI_ISL_424522
EPI_ISL_453161
EPI_ISL_417410
EPI_ISL_425894
EPI_ISL_442650
EPI_ISL_452601
EPI_ISL_455318
EPI_ISL_445356
EPI_ISL_434386
EPI_ISL_434377
EPI_ISL_434370
EPI_ISL_434372
EPI_ISL_434374
EPI_ISL_450735
EPI_ISL_450728
EPI_ISL_450727
EPI_ISL_434369
EPI_ISL_443971
EPI_ISL_422928
EPI_ISL_434371
EPI_ISL_418017
EPI_ISL_434379
EPI_ISL_440396
EPI_ISL_420177
EPI_ISL_450796
EPI_ISL_424024
EPI_ISL_450724
EPI_ISL_448818
EPI_ISL_422734
EPI_ISL_418583
EPI_ISL_417540
EPI_ISL_440406
EPI_ISL_456239
EPI_ISL_415580
EPI_ISL_417521
EPI_ISL_459918
EPI_ISL_422837
EPI_ISL_422584
EPI_ISL_419217
EPI_ISL_441364
EPI_ISL_414939
EPI_ISL_418065
EPI_ISL_437805
EPI_ISL_427231
EPI_ISL_426540
EPI_ISL_419823
EPI_ISL_408666
EPI_ISL_455014
EPI_ISL_451347
EPI_ISL_425145
EPI_ISL_456394
EPI_ISL_436564
EPI_ISL_449593
EPI_ISL_453443
EPI_ISL_450729
EPI_ISL_461179
EPI_ISL_447471
EPI_ISL_443855
EPI_ISL_429029
EPI_ISL_417636
EPI_ISL_450732
EPI_ISL_416754
EPI_ISL_436194
EPI_ISL_452839
EPI_ISL_434383
EPI_ISL_450737
EPI_ISL_450725
EPI_ISL_424385
EPI_ISL_450734
EPI_ISL_455846
EPI_ISL_433689
EPI_ISL_418007
EPI_ISL_436266
EPI_ISL_456074
EPI_ISL_429143
EPI_ISL_432321
EPI_ISL_442630
EPI_ISL_458185
EPI_ISL_461957
EPI_ISL_440677
EPI_ISL_431977
EPI_ISL_424050
EPI_ISL_453060
EPI_ISL_436388
EPI_ISL_453863
EPI_ISL_435428
EPI_ISL_457469
EPI_ISL_420411
EPI_ISL_442942
EPI_ISL_454416
EPI_ISL_433160
EPI_ISL_437532
EPI_ISL_460719
EPI_ISL_429778
EPI_ISL_445221
EPI_ISL_446242
EPI_ISL_451100
EPI_ISL_447468
EPI_ISL_451110
EPI_ISL_451105
EPI_ISL_426432
EPI_ISL_455264
EPI_ISL_447553
EPI_ISL_455783
EPI_ISL_460773
EPI_ISL_456613
EPI_ISL_434375
EPI_ISL_434373
EPI_ISL_434367
EPI_ISL_435703
EPI_ISL_443484
EPI_ISL_434380
EPI_ISL_429393
EPI_ISL_434382
EPI_ISL_434378
EPI_ISL_421625
EPI_ISL_421289
EPI_ISL_434376
EPI_ISL_450856
EPI_ISL_429445
EPI_ISL_428762
EPI_ISL_444779
EPI_ISL_459542
EPI_ISL_457180
EPI_ISL_418350
EPI_ISL_434320
EPI_ISL_429647
EPI_ISL_416704
EPI_ISL_441271
EPI_ISL_434385
EPI_ISL_429291
EPI_ISL_444702
EPI_ISL_447310
EPI_ISL_434368
EPI_ISL_460238
EPI_ISL_460159
EPI_ISL_445067
EPI_ISL_447784
EPI_ISL_430220
EPI_ISL_458259
EPI_ISL_450736
EPI_ISL_420625
EPI_ISL_420604
EPI_ISL_419169
EPI_ISL_420617
EPI_ISL_416758
EPI_ISL_418413
EPI_ISL_420615
EPI_ISL_428232
EPI_ISL_420621
EPI_ISL_418429
EPI_ISL_419177
EPI_ISL_420616
EPI_ISL_420610
EPI_ISL_418431
EPI_ISL_460997
EPI_ISL_419171
EPI_ISL_419172
EPI_ISL_419179
EPI_ISL_419184
EPI_ISL_418430
EPI_ISL_444061
EPI_ISL_418415
EPI_ISL_416749
EPI_ISL_419593
EPI_ISL_416752
EPI_ISL_418423
EPI_ISL_416745
EPI_ISL_420619
EPI_ISL_418424
EPI_ISL_416756
EPI_ISL_416750
EPI_ISL_418412
EPI_ISL_418414
EPI_ISL_420618
EPI_ISL_420623
EPI_ISL_419185
EPI_ISL_419186
EPI_ISL_417337
EPI_ISL_418417
EPI_ISL_420607
EPI_ISL_420622
EPI_ISL_419180
EPI_ISL_451129
EPI_ISL_416751
EPI_ISL_418421
EPI_ISL_416757
EPI_ISL_451869
EPI_ISL_455059
EPI_ISL_424905
EPI_ISL_430745
EPI_ISL_423994
EPI_ISL_418432
EPI_ISL_456258
EPI_ISL_457990
EPI_ISL_422820
EPI_ISL_432805
EPI_ISL_425352
EPI_ISL_425296
EPI_ISL_433824
EPI_ISL_421841
EPI_ISL_426651
EPI_ISL_419221
EPI_ISL_416046
EPI_ISL_447900
EPI_ISL_417108
EPI_ISL_424668
EPI_ISL_434214
EPI_ISL_450743
EPI_ISL_434093
EPI_ISL_416422
EPI_ISL_434897
EPI_ISL_434924
EPI_ISL_427433
EPI_ISL_427707
EPI_ISL_430514
EPI_ISL_418145
EPI_ISL_419470
EPI_ISL_428312
EPI_ISL_436638
EPI_ISL_420890
EPI_ISL_450321
EPI_ISL_456611
EPI_ISL_454110
EPI_ISL_456516
EPI_ISL_417335
EPI_ISL_450204
EPI_ISL_418428
EPI_ISL_453553
EPI_ISL_427020
EPI_ISL_461042
EPI_ISL_434486
EPI_ISL_438375
EPI_ISL_437346
EPI_ISL_452979
EPI_ISL_459373
EPI_ISL_448936
EPI_ISL_439794
EPI_ISL_457407
EPI_ISL_429256
EPI_ISL_422958
EPI_ISL_453429
EPI_ISL_417556
EPI_ISL_455047
EPI_ISL_419187
EPI_ISL_455170
EPI_ISL_440212
EPI_ISL_420817
EPI_ISL_440427
EPI_ISL_431102
EPI_ISL_455036
EPI_ISL_420612
EPI_ISL_420096
EPI_ISL_429627
EPI_ISL_457787
EPI_ISL_417596
EPI_ISL_426306
EPI_ISL_420053
EPI_ISL_426324
EPI_ISL_437161
EPI_ISL_415469
EPI_ISL_418420
EPI_ISL_443279
EPI_ISL_444868
EPI_ISL_419176
EPI_ISL_460401
EPI_ISL_444659
EPI_ISL_436872
EPI_ISL_428387
EPI_ISL_444734
EPI_ISL_417340
EPI_ISL_430912
EPI_ISL_419183
EPI_ISL_419188
EPI_ISL_420613
EPI_ISL_433114
EPI_ISL_422524
EPI_ISL_451290
EPI_ISL_420614
EPI_ISL_460133
EPI_ISL_445030
EPI_ISL_426290
EPI_ISL_417468
EPI_ISL_451430
EPI_ISL_428259
EPI_ISL_416716
EPI_ISL_454307
EPI_ISL_447205
EPI_ISL_416748
EPI_ISL_421418
EPI_ISL_452802
EPI_ISL_450844
EPI_ISL_422493
EPI_ISL_450058
EPI_ISL_429179
EPI_ISL_423039
EPI_ISL_438100
EPI_ISL_429172
EPI_ISL_455918
EPI_ISL_455934
EPI_ISL_440235
EPI_ISL_417014
EPI_ISL_445380
EPI_ISL_447028
EPI_ISL_448255
EPI_ISL_447010
EPI_ISL_458025
EPI_ISL_447945
EPI_ISL_461552
EPI_ISL_447027
EPI_ISL_439964
EPI_ISL_438452
EPI_ISL_458028
EPI_ISL_419827
EPI_ISL_462038
EPI_ISL_429169
EPI_ISL_441405
EPI_ISL_447006
EPI_ISL_447008
EPI_ISL_442274
EPI_ISL_419850
EPI_ISL_429721
EPI_ISL_448820
EPI_ISL_440537
EPI_ISL_422018
EPI_ISL_434611
EPI_ISL_425811
EPI_ISL_461978
EPI_ISL_419583
EPI_ISL_434356
EPI_ISL_423042
EPI_ISL_430842
EPI_ISL_434528
EPI_ISL_429178
EPI_ISL_429184
EPI_ISL_447001
EPI_ISL_447004
EPI_ISL_420090
EPI_ISL_429632
EPI_ISL_446998
EPI_ISL_455923
EPI_ISL_455943
EPI_ISL_449912
EPI_ISL_457770
EPI_ISL_426299
EPI_ISL_429181
EPI_ISL_447023
EPI_ISL_447017
EPI_ISL_447016
EPI_ISL_421509
EPI_ISL_458027
EPI_ISL_451407
EPI_ISL_426311
EPI_ISL_429182
EPI_ISL_437794
EPI_ISL_425162
EPI_ISL_428404
EPI_ISL_432278
EPI_ISL_435359
EPI_ISL_447012
EPI_ISL_437924
EPI_ISL_442585
EPI_ISL_450616
EPI_ISL_447022
EPI_ISL_459891
EPI_ISL_445135
EPI_ISL_458023
EPI_ISL_430350
EPI_ISL_429183
EPI_ISL_455599
EPI_ISL_458026
EPI_ISL_460135
EPI_ISL_424869
EPI_ISL_426560
EPI_ISL_437702
EPI_ISL_429164
EPI_ISL_447007
EPI_ISL_455926
EPI_ISL_455936
EPI_ISL_455908
EPI_ISL_455945
EPI_ISL_455940
EPI_ISL_429168
EPI_ISL_455935
EPI_ISL_434702
EPI_ISL_455925
EPI_ISL_455946
EPI_ISL_447029
EPI_ISL_447021
EPI_ISL_455933
EPI_ISL_455942
EPI_ISL_455944
EPI_ISL_447024
EPI_ISL_455931
EPI_ISL_434705
EPI_ISL_455941
EPI_ISL_430841
EPI_ISL_447002
EPI_ISL_447005
EPI_ISL_455930
EPI_ISL_455929
EPI_ISL_455948
EPI_ISL_455937
EPI_ISL_429170
EPI_ISL_429171
EPI_ISL_429177
EPI_ISL_429173
EPI_ISL_447920
EPI_ISL_455624
EPI_ISL_455947
EPI_ISL_429176
EPI_ISL_455911
EPI_ISL_455914
EPI_ISL_447020
EPI_ISL_455585
EPI_ISL_416440
EPI_ISL_418790
EPI_ISL_417500
EPI_ISL_434816
EPI_ISL_420008
EPI_ISL_430191
EPI_ISL_449919
EPI_ISL_454693
EPI_ISL_447918
EPI_ISL_444563
EPI_ISL_454418
EPI_ISL_436257
EPI_ISL_431785
EPI_ISL_451086
EPI_ISL_459129
EPI_ISL_447011
EPI_ISL_418140
EPI_ISL_417462
EPI_ISL_454158
EPI_ISL_420973
EPI_ISL_420999
EPI_ISL_427389
EPI_ISL_416384
EPI_ISL_427643
EPI_ISL_435620
EPI_ISL_437050
EPI_ISL_447916
EPI_ISL_459555
EPI_ISL_428728
EPI_ISL_450196
EPI_ISL_437088
EPI_ISL_437084
EPI_ISL_429175
EPI_ISL_447019
EPI_ISL_450512
EPI_ISL_426630
EPI_ISL_455913
EPI_ISL_447921
EPI_ISL_455927
EPI_ISL_417400
EPI_ISL_455919
EPI_ISL_447860
EPI_ISL_435689
EPI_ISL_435093
EPI_ISL_455921
EPI_ISL_455586
EPI_ISL_434483
EPI_ISL_456168
EPI_ISL_456208
EPI_ISL_417950
EPI_ISL_449119
EPI_ISL_456773
EPI_ISL_414587
EPI_ISL_447014
EPI_ISL_419563
EPI_ISL_450311
EPI_ISL_451744
EPI_ISL_460859
EPI_ISL_420423
EPI_ISL_447334
EPI_ISL_427152
EPI_ISL_452091
EPI_ISL_428709
EPI_ISL_444248
EPI_ISL_439234
EPI_ISL_445309
EPI_ISL_455920
EPI_ISL_458024
EPI_ISL_439200
EPI_ISL_446996
EPI_ISL_418253
EPI_ISL_419238
EPI_ISL_452663
EPI_ISL_452636
EPI_ISL_452672
EPI_ISL_452646
EPI_ISL_452686
EPI_ISL_452610
EPI_ISL_452691
EPI_ISL_452656
EPI_ISL_452689
EPI_ISL_452655
EPI_ISL_452674
EPI_ISL_452635
EPI_ISL_452643
EPI_ISL_452623
EPI_ISL_452679
EPI_ISL_452627
EPI_ISL_452661
EPI_ISL_452650
EPI_ISL_452664
EPI_ISL_445987
EPI_ISL_452669
EPI_ISL_452670
EPI_ISL_452680
EPI_ISL_452621
EPI_ISL_452640
EPI_ISL_452647
EPI_ISL_425206
EPI_ISL_452651
EPI_ISL_433044
EPI_ISL_452665
EPI_ISL_419907
EPI_ISL_452671
EPI_ISL_429486
EPI_ISL_414444
EPI_ISL_438045
EPI_ISL_457119
EPI_ISL_452633
EPI_ISL_452634
EPI_ISL_452619
EPI_ISL_422682
EPI_ISL_440623
EPI_ISL_452620
EPI_ISL_452626
EPI_ISL_454210
EPI_ISL_429341
EPI_ISL_452645
EPI_ISL_458518
EPI_ISL_438690
EPI_ISL_452641
EPI_ISL_452658
EPI_ISL_461772
EPI_ISL_451752
EPI_ISL_419672
EPI_ISL_438298
EPI_ISL_459289
EPI_ISL_446847
EPI_ISL_459983
EPI_ISL_437878
EPI_ISL_449034
EPI_ISL_455714
EPI_ISL_445367
EPI_ISL_458743
EPI_ISL_451938
EPI_ISL_444513
EPI_ISL_444496
EPI_ISL_434631
EPI_ISL_452217
EPI_ISL_445254
EPI_ISL_454094
EPI_ISL_454292
EPI_ISL_426921
EPI_ISL_430612
EPI_ISL_451115
EPI_ISL_461327
EPI_ISL_452639
EPI_ISL_427520
EPI_ISL_460429
EPI_ISL_452659
EPI_ISL_435362
EPI_ISL_444663
EPI_ISL_452682
EPI_ISL_460180
EPI_ISL_429262
EPI_ISL_436878
EPI_ISL_418041
EPI_ISL_429639
EPI_ISL_461450
EPI_ISL_450799
EPI_ISL_434142
EPI_ISL_460270
EPI_ISL_437432
EPI_ISL_456342
EPI_ISL_427608
EPI_ISL_461413
EPI_ISL_456037
EPI_ISL_456443
EPI_ISL_436807
EPI_ISL_437168
EPI_ISL_434879
EPI_ISL_460126
EPI_ISL_437765
EPI_ISL_426620
EPI_ISL_427682
EPI_ISL_453879
EPI_ISL_455776
EPI_ISL_450343
EPI_ISL_455354
EPI_ISL_425699
EPI_ISL_415489
EPI_ISL_454761
EPI_ISL_451385
EPI_ISL_452666
EPI_ISL_417300
EPI_ISL_461068
EPI_ISL_452688
EPI_ISL_440363
EPI_ISL_438333
EPI_ISL_423711
EPI_ISL_454318
EPI_ISL_438357
EPI_ISL_427398
EPI_ISL_447577
EPI_ISL_434554
EPI_ISL_447571
EPI_ISL_458075
EPI_ISL_416607
EPI_ISL_451342
EPI_ISL_452648
EPI_ISL_452649
EPI_ISL_452618
EPI_ISL_452624
EPI_ISL_452625
EPI_ISL_456656
EPI_ISL_455692
EPI_ISL_429875
EPI_ISL_416456
EPI_ISL_418820
EPI_ISL_418912
EPI_ISL_430198
EPI_ISL_421297
EPI_ISL_436535
EPI_ISL_452673
EPI_ISL_452703
EPI_ISL_437625
EPI_ISL_452756
EPI_ISL_452781
EPI_ISL_452739
EPI_ISL_452702
EPI_ISL_452706
EPI_ISL_452708
EPI_ISL_452714
EPI_ISL_452720
EPI_ISL_452726
EPI_ISL_452685
EPI_ISL_452721
EPI_ISL_415661
EPI_ISL_422803
EPI_ISL_452742
EPI_ISL_452735
EPI_ISL_452753
EPI_ISL_452696
EPI_ISL_452675
EPI_ISL_452763
EPI_ISL_419709
EPI_ISL_452782
EPI_ISL_452743
EPI_ISL_452695
EPI_ISL_452727
EPI_ISL_452747
EPI_ISL_452762
EPI_ISL_452667
EPI_ISL_452760
EPI_ISL_452752
EPI_ISL_452731
EPI_ISL_452749
EPI_ISL_452785
EPI_ISL_452758
EPI_ISL_452704
EPI_ISL_452705
EPI_ISL_452783
EPI_ISL_452725
EPI_ISL_452786
EPI_ISL_452765
EPI_ISL_452776
EPI_ISL_452737
EPI_ISL_452710
EPI_ISL_452700
EPI_ISL_452719
EPI_ISL_452699
EPI_ISL_452770
EPI_ISL_452698
EPI_ISL_452711
EPI_ISL_452774
EPI_ISL_454497
EPI_ISL_452707
EPI_ISL_452741
EPI_ISL_452712
EPI_ISL_452693
EPI_ISL_452728
EPI_ISL_452750
EPI_ISL_452694
EPI_ISL_452637
EPI_ISL_452638
EPI_ISL_452768
EPI_ISL_452690
EPI_ISL_452757
EPI_ISL_455351
EPI_ISL_452701
EPI_ISL_452715
EPI_ISL_452660
EPI_ISL_452628
EPI_ISL_428802
EPI_ISL_428789
EPI_ISL_435559
EPI_ISL_451260
EPI_ISL_428772
EPI_ISL_444642
EPI_ISL_428786
EPI_ISL_427640
EPI_ISL_435542
EPI_ISL_428774
EPI_ISL_451478
EPI_ISL_435484
EPI_ISL_422532
EPI_ISL_444712
EPI_ISL_421368
EPI_ISL_430400
EPI_ISL_435477
EPI_ISL_435533
EPI_ISL_424954
EPI_ISL_430361
EPI_ISL_428767
EPI_ISL_430379
EPI_ISL_444653
EPI_ISL_427500
EPI_ISL_428787
EPI_ISL_444721
EPI_ISL_421590
EPI_ISL_456020
EPI_ISL_430362
EPI_ISL_435515
EPI_ISL_421376
EPI_ISL_436742
EPI_ISL_424953
EPI_ISL_450393
EPI_ISL_452848
EPI_ISL_420297
EPI_ISL_430382
EPI_ISL_421580
EPI_ISL_436734
EPI_ISL_444687
EPI_ISL_430404
EPI_ISL_424956
EPI_ISL_451449
EPI_ISL_456046
EPI_ISL_424951
EPI_ISL_444772
EPI_ISL_421709
EPI_ISL_435480
EPI_ISL_450396
EPI_ISL_424962
EPI_ISL_427514
EPI_ISL_436077
EPI_ISL_451477
EPI_ISL_428392
EPI_ISL_422535
EPI_ISL_420307
EPI_ISL_456005
EPI_ISL_422542
EPI_ISL_421413
EPI_ISL_427513
EPI_ISL_430325
EPI_ISL_435501
EPI_ISL_421628
EPI_ISL_422496
EPI_ISL_428792
EPI_ISL_428778
EPI_ISL_427482
EPI_ISL_435525
EPI_ISL_422527
EPI_ISL_421729
EPI_ISL_435537
EPI_ISL_444646
EPI_ISL_430351
EPI_ISL_428761
EPI_ISL_426621
EPI_ISL_421375
EPI_ISL_430375
EPI_ISL_444664
EPI_ISL_424946
EPI_ISL_427512
EPI_ISL_430365
EPI_ISL_417499
EPI_ISL_424942
EPI_ISL_424948
EPI_ISL_428773
EPI_ISL_430372
EPI_ISL_444759
EPI_ISL_427489
EPI_ISL_444722
EPI_ISL_427496
EPI_ISL_427630
EPI_ISL_444713
EPI_ISL_428791
EPI_ISL_430385
EPI_ISL_421589
EPI_ISL_421356
EPI_ISL_456022
EPI_ISL_457780
EPI_ISL_435536
EPI_ISL_450084
EPI_ISL_427535
EPI_ISL_426625
EPI_ISL_421371
EPI_ISL_458019
EPI_ISL_451401
EPI_ISL_427628
EPI_ISL_447393
EPI_ISL_428803
EPI_ISL_435493
EPI_ISL_421722
EPI_ISL_422969
EPI_ISL_427216
EPI_ISL_421728
EPI_ISL_419702
EPI_ISL_451461
EPI_ISL_427497
EPI_ISL_430335
EPI_ISL_421578
EPI_ISL_434989
EPI_ISL_430407
EPI_ISL_451416
EPI_ISL_430368
EPI_ISL_451472
EPI_ISL_421374
EPI_ISL_447260
EPI_ISL_435532
EPI_ISL_421587
EPI_ISL_435531
EPI_ISL_421577
EPI_ISL_430429
EPI_ISL_436740
EPI_ISL_430411
EPI_ISL_444661
EPI_ISL_421603
EPI_ISL_435513
EPI_ISL_430353
EPI_ISL_435721
EPI_ISL_427507
EPI_ISL_429415
EPI_ISL_427501
EPI_ISL_430386
EPI_ISL_417984
EPI_ISL_427493
EPI_ISL_444650
EPI_ISL_435511
EPI_ISL_428798
EPI_ISL_424947
EPI_ISL_430366
EPI_ISL_421361
EPI_ISL_428769
EPI_ISL_426318
EPI_ISL_427634
EPI_ISL_421582
EPI_ISL_427510
EPI_ISL_417936
EPI_ISL_444762
EPI_ISL_427473
EPI_ISL_421373
EPI_ISL_422520
EPI_ISL_437476
EPI_ISL_437717
EPI_ISL_421401
EPI_ISL_422556
EPI_ISL_460363
EPI_ISL_430384
EPI_ISL_461205
EPI_ISL_444951
EPI_ISL_460276
EPI_ISL_445336
EPI_ISL_430410
EPI_ISL_428763
EPI_ISL_426652
EPI_ISL_456050
EPI_ISL_429725
EPI_ISL_446615
EPI_ISL_421712
EPI_ISL_421724
EPI_ISL_450167
EPI_ISL_423616
EPI_ISL_441236
EPI_ISL_454214
EPI_ISL_418863
EPI_ISL_435374
EPI_ISL_442881
EPI_ISL_421999
EPI_ISL_427508
EPI_ISL_428294
EPI_ISL_454872
EPI_ISL_426626
EPI_ISL_444785
EPI_ISL_420377
EPI_ISL_457416
EPI_ISL_454892
EPI_ISL_438052
EPI_ISL_422103
EPI_ISL_455242
EPI_ISL_456111
EPI_ISL_432363
EPI_ISL_426889
EPI_ISL_441371
EPI_ISL_446151
EPI_ISL_446909
EPI_ISL_462094
EPI_ISL_421714
EPI_ISL_421308
EPI_ISL_444682
EPI_ISL_451571
EPI_ISL_421393
EPI_ISL_421466
EPI_ISL_417152
EPI_ISL_418340
EPI_ISL_434328
EPI_ISL_429628
EPI_ISL_417380
EPI_ISL_416419
EPI_ISL_418809
EPI_ISL_412873
EPI_ISL_452535
EPI_ISL_427484
EPI_ISL_428777
EPI_ISL_444786
EPI_ISL_451665
EPI_ISL_456066
EPI_ISL_427505
EPI_ISL_444614
EPI_ISL_425813
EPI_ISL_440373
EPI_ISL_444415
EPI_ISL_422580
EPI_ISL_421713
EPI_ISL_450795
EPI_ISL_428757
EPI_ISL_451415
EPI_ISL_419835
EPI_ISL_438138
EPI_ISL_436428
EPI_ISL_428844
EPI_ISL_437245
EPI_ISL_419467
EPI_ISL_445798
EPI_ISL_417459
EPI_ISL_429584
EPI_ISL_411950
EPI_ISL_421654
EPI_ISL_452251
EPI_ISL_422779
EPI_ISL_441432
EPI_ISL_437063
EPI_ISL_450122
EPI_ISL_430357
EPI_ISL_427078
EPI_ISL_456776
EPI_ISL_450323
EPI_ISL_417877
EPI_ISL_424626
EPI_ISL_420586
EPI_ISL_428771
EPI_ISL_456039
EPI_ISL_421384
EPI_ISL_422913
EPI_ISL_458707
EPI_ISL_421295
EPI_ISL_428941
EPI_ISL_451821
EPI_ISL_435116
EPI_ISL_437345
EPI_ISL_422426
EPI_ISL_436614
EPI_ISL_453480
EPI_ISL_444257
EPI_ISL_446543
EPI_ISL_459361
EPI_ISL_430652
EPI_ISL_428794
EPI_ISL_444882
EPI_ISL_427476
EPI_ISL_418200
EPI_ISL_435506
EPI_ISL_429321
EPI_ISL_427486
EPI_ISL_435529
EPI_ISL_429498
EPI_ISL_427487
EPI_ISL_430326
EPI_ISL_430395
EPI_ISL_427641
EPI_ISL_420062
EPI_ISL_421624
EPI_ISL_434220
EPI_ISL_424944
EPI_ISL_444618
EPI_ISL_427627
EPI_ISL_428760
EPI_ISL_436739
EPI_ISL_430341
EPI_ISL_422559
EPI_ISL_428797
EPI_ISL_435518
EPI_ISL_458022
EPI_ISL_428780
EPI_ISL_456016
EPI_ISL_428799
EPI_ISL_430322
EPI_ISL_451467
EPI_ISL_427502
EPI_ISL_444688
EPI_ISL_427636
EPI_ISL_427557
EPI_ISL_428764
EPI_ISL_430363
EPI_ISL_422490
EPI_ISL_450021
EPI_ISL_435548
EPI_ISL_444735
EPI_ISL_430402
EPI_ISL_456043
EPI_ISL_456053
EPI_ISL_456143
EPI_ISL_421715
EPI_ISL_445101
EPI_ISL_435520
EPI_ISL_456595
EPI_ISL_428801
EPI_ISL_421420
EPI_ISL_436501
EPI_ISL_421379
EPI_ISL_426030
EPI_ISL_435502
EPI_ISL_450165
EPI_ISL_456108
EPI_ISL_456032
EPI_ISL_421731
EPI_ISL_452163
EPI_ISL_428776
EPI_ISL_421708
EPI_ISL_444657
EPI_ISL_427635
EPI_ISL_435564
EPI_ISL_435558
EPI_ISL_451228
EPI_ISL_451284
EPI_ISL_435550
EPI_ISL_451270
EPI_ISL_435459
EPI_ISL_451236
EPI_ISL_435552
EPI_ISL_451281
EPI_ISL_456002
EPI_ISL_455998
EPI_ISL_416677
EPI_ISL_418930
EPI_ISL_427252
EPI_ISL_460178
EPI_ISL_419719
EPI_ISL_434118
EPI_ISL_416689
EPI_ISL_418938
EPI_ISL_421247
EPI_ISL_426476
EPI_ISL_440478
EPI_ISL_425056
EPI_ISL_452360
EPI_ISL_420789
EPI_ISL_416597
EPI_ISL_442523
EPI_ISL_450515
EPI_ISL_440419
EPI_ISL_423183
EPI_ISL_426779
EPI_ISL_430653
EPI_ISL_418115
EPI_ISL_447160
EPI_ISL_412966
EPI_ISL_454881
EPI_ISL_427731
EPI_ISL_426899
EPI_ISL_456098
EPI_ISL_456081
EPI_ISL_423083
EPI_ISL_433670
EPI_ISL_426356
EPI_ISL_453641
EPI_ISL_452903
EPI_ISL_450150
EPI_ISL_427352
EPI_ISL_441830
EPI_ISL_442739
EPI_ISL_417564
EPI_ISL_451125
EPI_ISL_453915
EPI_ISL_424407
EPI_ISL_447747
EPI_ISL_421175
EPI_ISL_439162
EPI_ISL_426806
EPI_ISL_451829
EPI_ISL_425438
EPI_ISL_459556
EPI_ISL_434491
EPI_ISL_424866
EPI_ISL_422926
EPI_ISL_456389
EPI_ISL_428876
EPI_ISL_420391
EPI_ISL_450048
EPI_ISL_430005
EPI_ISL_422897
EPI_ISL_460253
EPI_ISL_434500
EPI_ISL_449996
EPI_ISL_456585
EPI_ISL_460802
EPI_ISL_437647
EPI_ISL_447795
EPI_ISL_457806
EPI_ISL_427344
EPI_ISL_430575
EPI_ISL_452283
EPI_ISL_426542
EPI_ISL_449888
EPI_ISL_438213
EPI_ISL_427480
EPI_ISL_428746
EPI_ISL_452235
EPI_ISL_444877
EPI_ISL_444640
EPI_ISL_451428
EPI_ISL_441659
EPI_ISL_445031
EPI_ISL_445022
EPI_ISL_454407
EPI_ISL_435551
EPI_ISL_451216
EPI_ISL_451280
EPI_ISL_451232
EPI_ISL_451287
EPI_ISL_455984
EPI_ISL_455988
EPI_ISL_455993
EPI_ISL_435573
EPI_ISL_451271
EPI_ISL_451245
EPI_ISL_451255
EPI_ISL_435574
EPI_ISL_435575
EPI_ISL_435561
EPI_ISL_435563
EPI_ISL_451259
EPI_ISL_451273
EPI_ISL_435572
EPI_ISL_435562
EPI_ISL_455982
EPI_ISL_451218
EPI_ISL_455990
EPI_ISL_451235
EPI_ISL_451239
EPI_ISL_451242
EPI_ISL_451272
EPI_ISL_451283
EPI_ISL_451278
EPI_ISL_451256
EPI_ISL_451257
EPI_ISL_451258
EPI_ISL_451264
EPI_ISL_451265
EPI_ISL_435555
EPI_ISL_435560
EPI_ISL_455991
EPI_ISL_451206
EPI_ISL_451249
EPI_ISL_455983
EPI_ISL_455994
EPI_ISL_451203
EPI_ISL_417924
EPI_ISL_447765
EPI_ISL_441222
EPI_ISL_453587
EPI_ISL_425803
EPI_ISL_440457
EPI_ISL_442750
EPI_ISL_447758
EPI_ISL_451624
EPI_ISL_421408
EPI_ISL_424395
EPI_ISL_422154
EPI_ISL_456295
EPI_ISL_447752
EPI_ISL_447755
EPI_ISL_456138
EPI_ISL_456135
EPI_ISL_456146
EPI_ISL_421653
EPI_ISL_447600
EPI_ISL_418262
EPI_ISL_418275
EPI_ISL_447789
EPI_ISL_456149
EPI_ISL_417023
EPI_ISL_457776
EPI_ISL_458123
EPI_ISL_458124
EPI_ISL_427380
EPI_ISL_447803
EPI_ISL_447804
EPI_ISL_441776
EPI_ISL_445761
EPI_ISL_447748
EPI_ISL_447749
EPI_ISL_447798
EPI_ISL_447779
EPI_ISL_456142
EPI_ISL_461774
EPI_ISL_447794
EPI_ISL_447796
EPI_ISL_438030
EPI_ISL_454454
EPI_ISL_450245
EPI_ISL_461263
EPI_ISL_456154
EPI_ISL_438077
EPI_ISL_452941
EPI_ISL_438025
EPI_ISL_461938
EPI_ISL_426735
EPI_ISL_456156
EPI_ISL_439511
EPI_ISL_445629
EPI_ISL_447762
EPI_ISL_447806
EPI_ISL_447807
EPI_ISL_447743
EPI_ISL_447808
EPI_ISL_456124
EPI_ISL_437299
EPI_ISL_456125
EPI_ISL_426550
EPI_ISL_447778
EPI_ISL_434747
EPI_ISL_447817
EPI_ISL_434871
EPI_ISL_447813
EPI_ISL_447769
EPI_ISL_456153
EPI_ISL_447797
EPI_ISL_454715
EPI_ISL_447799
EPI_ISL_447792
EPI_ISL_456129
EPI_ISL_428795
EPI_ISL_447750
EPI_ISL_447736
EPI_ISL_427234
EPI_ISL_449967
EPI_ISL_447737
EPI_ISL_434063
EPI_ISL_447787
EPI_ISL_437381
EPI_ISL_447783
EPI_ISL_447790
EPI_ISL_460283
EPI_ISL_447809
EPI_ISL_447810
EPI_ISL_421604
EPI_ISL_428805
EPI_ISL_421617
EPI_ISL_418387
EPI_ISL_435022
EPI_ISL_435469
EPI_ISL_451263
EPI_ISL_456147
EPI_ISL_460020
EPI_ISL_447771
EPI_ISL_444666
EPI_ISL_452827
EPI_ISL_420145
EPI_ISL_447774
EPI_ISL_447018
EPI_ISL_436916
EPI_ISL_460172
EPI_ISL_456140
EPI_ISL_460570
EPI_ISL_445279
EPI_ISL_443317
EPI_ISL_424929
EPI_ISL_456118
EPI_ISL_456121
EPI_ISL_456145
EPI_ISL_447814
EPI_ISL_447816
EPI_ISL_422796
EPI_ISL_447754
EPI_ISL_447745
EPI_ISL_456132
EPI_ISL_424505
EPI_ISL_438055
EPI_ISL_447801
EPI_ISL_456141
EPI_ISL_427756
EPI_ISL_456126
EPI_ISL_435420
EPI_ISL_456120
EPI_ISL_456136
EPI_ISL_437331
EPI_ISL_447815
EPI_ISL_456130
EPI_ISL_455729
EPI_ISL_456155
EPI_ISL_420363
EPI_ISL_447767
EPI_ISL_415628
EPI_ISL_416604
EPI_ISL_454507
EPI_ISL_443232
EPI_ISL_435098
EPI_ISL_436443
EPI_ISL_429373
EPI_ISL_425134
EPI_ISL_456127
EPI_ISL_451504
EPI_ISL_426706
EPI_ISL_440151
EPI_ISL_441334
EPI_ISL_440275
EPI_ISL_456152
EPI_ISL_436964
EPI_ISL_454977
EPI_ISL_425664
EPI_ISL_447734
EPI_ISL_429743
EPI_ISL_427753
EPI_ISL_418265
EPI_ISL_424358
EPI_ISL_413516
EPI_ISL_454417
EPI_ISL_456123
EPI_ISL_417348
EPI_ISL_449963
EPI_ISL_416341
EPI_ISL_457813
EPI_ISL_421520
EPI_ISL_436333
EPI_ISL_456117
EPI_ISL_456119
EPI_ISL_436297
EPI_ISL_436247
EPI_ISL_436244
EPI_ISL_436378
EPI_ISL_447485
EPI_ISL_436350
EPI_ISL_436276
EPI_ISL_436281
EPI_ISL_425201
EPI_ISL_436271
EPI_ISL_436408
EPI_ISL_436240
EPI_ISL_436207
EPI_ISL_436209
EPI_ISL_436201
EPI_ISL_425193
EPI_ISL_436203
EPI_ISL_425221
EPI_ISL_436204
EPI_ISL_455737
EPI_ISL_455738
EPI_ISL_436324
EPI_ISL_436308
EPI_ISL_436347
EPI_ISL_436353
EPI_ISL_436215
EPI_ISL_455730
EPI_ISL_425188
EPI_ISL_425210
EPI_ISL_421517
EPI_ISL_425200
EPI_ISL_425209
EPI_ISL_419681
EPI_ISL_436348
EPI_ISL_436349
EPI_ISL_436368
EPI_ISL_455731
EPI_ISL_436396
EPI_ISL_436293
EPI_ISL_436294
EPI_ISL_455744
EPI_ISL_447528
EPI_ISL_455732
EPI_ISL_455742
EPI_ISL_418439
EPI_ISL_452200
EPI_ISL_436206
EPI_ISL_436345
EPI_ISL_436327
EPI_ISL_447502
EPI_ISL_447511
EPI_ISL_455734
EPI_ISL_447503
EPI_ISL_447501
EPI_ISL_447510
EPI_ISL_425205
EPI_ISL_436407
EPI_ISL_447498
EPI_ISL_436342
EPI_ISL_448939
EPI_ISL_436344
EPI_ISL_447476
EPI_ISL_458118
EPI_ISL_425202
EPI_ISL_428732
EPI_ISL_436384
EPI_ISL_420129
EPI_ISL_436405
EPI_ISL_436265
EPI_ISL_454139
EPI_ISL_425222
EPI_ISL_438005
EPI_ISL_415632
EPI_ISL_422815
EPI_ISL_440137
[truncated: 9,793 more rows]
